# Supplementary material for: Review of Crop Wild Relative Conservation and Use in West Asia and North Africa
Source: Plants (Basel). 2024 May 13;13(10):1343. doi: 10.3390/plants13101343 (PMC11124793; doi:10.3390/plants13101343)
Supplement: Supplementary file 1 [file plants-13-01343-s001.zip]

Archive with 1 entries (1 files):
- plants-2898175-supplementary.pdf
